# Supplementary material for: Trichoderma tlahuicanensis sp. nov. (Hypocreaceae), a novel mycoparasite of Fusarium oxysporum and Phytophthora capsici isolated from a traditional Mexican milpa
Source: Front Microbiol. 2025 Nov 27;16:1714079. doi: 10.3389/fmicb.2025.1714079 (PMC12696181; doi:10.3389/fmicb.2025.1714079)
Supplement: Supplementary file 1 [file Data_Sheet_1.ZIP]

Archive with 1 entries (1 files):
- Supplementary Material_all.pdf
